# Supplementary material for: Mapping the Evolution of Social and Emotional Learning Research in Primary Education Contexts: A Bibliometric and Thematic Analysis
Source: J Intell. 2025 Sep 19;13(9):123. doi: 10.3390/jintelligence13090123 (PMC12471157; doi:10.3390/jintelligence13090123)
Supplement: Supplementary file 1 [file jintelligence-13-00123-s001.zip]

Archive with 1 entries (1 files):
- jintelligence-3801147-supplementary.pdf
